# Supplementary material for: Candidate stress biomarkers for queen failure diagnostics
Source: BMC Genomics. 2020 Aug 20;21:571. doi: 10.1186/s12864-020-06992-2 (PMC7441638; doi:10.1186/s12864-020-06992-2)
Supplement: Supplementary file 1 — Additional file 1. [file 12864_2020_6992_MOESM1_ESM.xlsx]

## Sheet: Sheet1
Column	Experiment	Raw file	Group	Producer	Queen ID	Breeder's Queen ID	Origin	Queen year	Approximate age (mo)	Grafting month	Estimated mating day	Weather	Shipped to lab	Shipping Method	Failing	Symptoms/queen description	Date caught	Date shipped	Date delivered
LFQ.intensity.1	1	BCBBA-queen-survey-190919_A1_01_14294	Healthy	7	12	S1	Local	2019	1	May	2019-05-31	Fair	N	CAR	N	NA	2019-06-11	2019-06-12	2019-06-12
LFQ.intensity.2	2	BCBBA-queen-survey-190919_A2_01_14295	Healthy	7	13	G109	Local	2019	1	May	2019-05-31	Fair	N	CAR	N	NA	2019-06-11	2019-06-12	2019-06-12
LFQ.intensity.3	3	BCBBA-queen-survey-190919_A3_01_14303	Healthy	7	14	G109	Local	2019	1	May	2019-05-31	Fair	N	CAR	N	NA	2019-06-11	2019-06-12	2019-06-12
LFQ.intensity.4	4	BCBBA-queen-survey-190919_A4_01_14304	Healthy	7	15	G109	Local	2019	1	May	2019-05-31	Fair	N	CAR	N	NA	2019-06-11	2019-06-12	2019-06-12
LFQ.intensity.5	5	BCBBA-queen-survey-190919_A5_01_14305	Healthy	7	16	G109	Local	2019	1	May	2019-05-31	Fair	N	CAR	N	NA	2019-06-11	2019-06-12	2019-06-12
LFQ.intensity.6	6	BCBBA-queen-survey-190919_A6_01_14331	Import	CALI	18	NA	CALI	2019	1	NA	NA	NA	Y	INT AIR	N	NA	NA	2019-06-12	2019-06-14
LFQ.intensity.7	7	BCBBA-queen-survey-190919_A7_01_14324	Import	CALI	19	NA	CALI	2019	1	NA	NA	NA	Y	INT AIR	N	NA	NA	2019-06-12	2019-06-14
LFQ.intensity.8	8	BCBBA-queen-survey-190919_A8_01_14325	Import	CALI	20	NA	CALI	2019	1	NA	NA	NA	Y	INT AIR	N	NA	NA	2019-06-12	2019-06-14
LFQ.intensity.9	9	BCBBA-queen-survey-190919_A9_01_14332	Import	CALI	21	NA	CALI	2019	1	NA	NA	NA	Y	INT AIR	N	NA	NA	2019-06-12	2019-06-14
LFQ.intensity.10	10	BCBBA-queen-survey-190919_A10_01_14328	Import	CALI	22	NA	CALI	2019	1	NA	NA	NA	Y	INT AIR	N	NA	NA	2019-06-12	2019-06-14
LFQ.intensity.11	11	BCBBA-queen-survey-190919_A11_01_14329	Import	CALI	23	NA	CALI	2019	1	NA	NA	NA	Y	INT AIR	N	NA	NA	2019-06-12	2019-06-14
LFQ.intensity.12	12	BCBBA-queen-survey-190919_A12_01_14330	Import	CALI	24	NA	CALI	2019	1	NA	NA	NA	Y	INT AIR	N	NA	NA	2019-06-12	2019-06-14
LFQ.intensity.13	13	BCBBA-queen-survey-190919_B1_01_14321	Import	CALI	25	NA	CALI	2019	1	NA	NA	NA	Y	INT AIR	N	NA	NA	2019-06-12	2019-06-14
LFQ.intensity.14	14	BCBBA-queen-survey-190919_B2_01_14322	Import	CALI	26	NA	CALI	2019	1	NA	NA	NA	Y	INT AIR	N	NA	NA	2019-06-12	2019-06-14
LFQ.intensity.15	15	BCBBA-queen-survey-190919_B3_01_14333	Import	KONA	27	NA	HA	2019	1	NA	NA	NA	Y	INT AIR	N	NA	NA	2019-06-12	2019-06-14
LFQ.intensity.16	16	BCBBA-queen-survey-190919_B4_01_14334	Import	KONA	28	NA	HA	2019	1	NA	NA	NA	Y	INT AIR	N	NA	NA	2019-06-12	2019-06-14
LFQ.intensity.17	17	BCBBA-queen-survey-190919_B5_01_14335	Import	KONA	29	NA	HA	2019	1	NA	NA	NA	Y	INT AIR	N	NA	NA	2019-06-12	2019-06-14
LFQ.intensity.18	18	BCBBA-queen-survey-190919_B6_01_14337	Import	KONA	30	NA	HA	2019	1	NA	NA	NA	Y	INT AIR	N	NA	NA	2019-06-12	2019-06-14
LFQ.intensity.19	19	BCBBA-queen-survey-190919_B7_01_14338	Import	KONA	31	NA	HA	2019	1	NA	NA	NA	Y	INT AIR	N	NA	NA	2019-06-12	2019-06-14
LFQ.intensity.20	20	BCBBA-queen-survey-190919_B8_01_14339	Import	KONA	32	NA	HA	2019	1	NA	NA	NA	Y	INT AIR	N	NA	NA	2019-06-12	2019-06-14
LFQ.intensity.21	21	BCBBA-queen-survey-190919_B9_01_14345	Import	KONA	33	NA	HA	2019	1	NA	NA	NA	Y	INT AIR	N	NA	NA	2019-06-12	2019-06-14
LFQ.intensity.22	22	BCBBA-queen-survey-190919_B10_01_14341	Import	KONA	34	NA	HA	2019	1	NA	NA	NA	Y	INT AIR	N	NA	NA	2019-06-12	2019-06-14
LFQ.intensity.23	23	BCBBA-queen-survey-190919_B11_01_14342	Import	KONA	36	NA	HA	2019	1	NA	NA	NA	Y	INT AIR	N	NA	NA	2019-06-12	2019-06-14
LFQ.intensity.24	24	BCBBA-queen-survey-190919_B12_01_14347	Healthy	6	37	991	Local	2019	1	May	2019-06-01	Fine	Y	ACE	N	NA	2019-06-09	2019-06-17	2019-06-18
LFQ.intensity.25	25	BCBBA-queen-survey-190919_C1_01_14346	Healthy	6	38	991	Local	2019	1	May	2019-06-01	Fine	Y	ACE	N	NA	2019-06-09	2019-06-17	2019-06-18
LFQ.intensity.26	26	BCBBA-queen-survey-190919_C2_01_14348	Healthy	6	39	922	Local	2019	1	May	2019-06-01	Fine	Y	ACE	N	NA	2019-06-09	2019-06-17	2019-06-18
LFQ.intensity.27	27	BCBBA-queen-survey-190919_C3_01_14349	Healthy	6	40	922	Local	2019	1	May	2019-06-01	Fine	Y	ACE	N	NA	2019-06-09	2019-06-17	2019-06-18
LFQ.intensity.28	28	BCBBA-queen-survey-190919_C4_01_14354	Healthy	6	41	922	Local	2019	1	May	2019-06-01	Fine	Y	ACE	N	NA	2019-06-09	2019-06-17	2019-06-18
LFQ.intensity.29	29	BCBBA-queen-survey-190919_C5_01_14353	Healthy	6	42	3	Local	2019	1	May	2019-06-08	Poor	Y	ACE	N	NA	2019-06-15	2019-06-17	2019-06-18
LFQ.intensity.30	30	BCBBA-queen-survey-190919_C6_01_14355	Healthy	6	43	3	Local	2019	1	May	2019-06-08	Poor	Y	ACE	N	NA	2019-06-15	2019-06-17	2019-06-18
LFQ.intensity.31	31	BCBBA-queen-survey-190919_C7_01_14356	Healthy	6	44	3	Local	2019	1	May	2019-06-08	Poor	Y	ACE	N	NA	2019-06-15	2019-06-17	2019-06-18
LFQ.intensity.32	32	BCBBA-queen-survey-190919_C8_01_14357	Healthy	6	45	919M55	Local	2019	1	May	2019-05-23	Good	Y	ACE	N	Queen ok	2019-06-17	2019-06-17	2019-06-18
LFQ.intensity.33	33	BCBBA-queen-survey-190919_C9_01_14358	Healthy	2	46	919M55	Local	2019	1	May	2019-05-23	Good	Y	ACE	N	Very good	2019-06-17	2019-06-17	2019-06-18
LFQ.intensity.34	34	BCBBA-queen-survey-190919_C10_01_14359	Healthy	2	47	919M55	Local	2019	1	May	2019-05-23	Good	Y	ACE	N	Very good	2019-06-17	2019-06-17	2019-06-18
LFQ.intensity.35	35	BCBBA-queen-survey-190919_C11_01_14360	Healthy	2	48	919M55	Local	2019	1	May	2019-05-23	Good	Y	ACE	N	Very good	2019-06-17	2019-06-17	2019-06-18
LFQ.intensity.36	36	BCBBA-queen-survey-190919_C12_01_14361	Healthy	2	49	917M18	Local	2019	1	May	2019-06-04	Cool, wet	Y	ACE	N	Very good	2019-06-17	2019-06-17	2019-06-18
LFQ.intensity.37	37	BCBBA-queen-survey-191031_D1_01_14487	Healthy	2	50	917M18	Local	2019	1	May	2019-06-04	Cool, wet	Y	ACE	N	NA	2019-06-17	2019-06-17	2019-06-18
LFQ.intensity.38	38	BCBBA-queen-survey-191031_D2_01_14488	Healthy	2	51	917M18	Local	2019	1	May	2019-06-04	Cool, wet	Y	ACE	N	NA	2019-06-17	2019-06-17	2019-06-18
LFQ.intensity.39	39	BCBBA-queen-survey-191031_D3_01_14489	Healthy	2	52	LV	Local	2019	1	May	2019-06-04	Cool, wet	Y	ACE	N	Very good	2019-06-17	2019-06-17	2019-06-18
LFQ.intensity.40	40	BCBBA-queen-survey-191031_D4_01_14490	Healthy	8	53	Cordo	Local	2018	9	July	NA	NA	N	CAR	Y	Spotty brood/slow build-up	2019-06-11	2019-06-12	2019-06-12
LFQ.intensity.41	41	BCBBA-queen-survey-191031_D5_01_14491	Failed	8	54	Cordo	Local	2018	9	July	NA	NA	N	CAR	Y	Spotty brood/slow build-up	2019-06-11	2019-06-12	2019-06-12
LFQ.intensity.42	42	BCBBA-queen-survey-191031_D6_01_14492	Failed	8	55	Cordo	Local	2018	9	July	NA	NA	N	CAR	Y	Spotty brood/slow build-up	2019-06-11	2019-06-12	2019-06-12
LFQ.intensity.43	43	BCBBA-queen-survey-191031_D7_01_14493	Failed	8	56	Buckfast	Local	2019	1	May	NA	NA	N	CAR	Y	Spotty brood/slow build-up	2019-06-11	2019-06-12	2019-06-12
LFQ.intensity.44	44	BCBBA-queen-survey-191031_D8_01_14495	Failed	8	57	Buckfast	Local	2019	1	May	NA	NA	N	CAR	Y	Spotty brood/slow build-up	2019-06-11	2019-06-12	2019-06-12
LFQ.intensity.45	45	BCBBA-queen-survey-191031_D9_01_14496	Failed	8	58	Unknown	Local	2018	9	July	NA	NA	N	CAR	Y	Spotty brood/slow build-up	2019-06-11	2019-06-12	2019-06-12
LFQ.intensity.46	46	BCBBA-queen-survey-191031_D10_01_14486	Failed	8	59	Unknown	Local	2018	9	July	NA	NA	N	CAR	Y	Spotty brood/slow build-up	2019-06-11	2019-06-12	2019-06-12
LFQ.intensity.47	47	BCBBA-queen-survey-191031_D11_01_14497	Failed	8	60	Unknown	Local	2018	9	July	NA	NA	N	CAR	Y	Spotty brood/slow build-up	2019-06-11	2019-06-12	2019-06-12
LFQ.intensity.48	48	BCBBA-queen-survey-191031_D12_01_14498	Healthy	5	61	216	Local	2019	1	May	2019-06-11	NA	Y	POST	N	NA	2019-06-20	2019-06-25	2019-06-26
LFQ.intensity.49	49	BCBBA-queen-survey-191031_E1_01_14499	Healthy	5	62	216	Local	2019	1	May	2019-06-11	NA	Y	POST	N	NA	2019-06-20	2019-06-25	2019-06-26
LFQ.intensity.50	50	BCBBA-queen-survey-191031_E2_01_14503	Healthy	5	63	618	Local	2019	1	May	2019-06-17	NA	Y	POST	N	NA	2019-06-20	2019-06-25	2019-06-26
LFQ.intensity.51	51	BCBBA-queen-survey-191031_E3_01_14501	Healthy	5	64	618	Local	2019	1	May	2019-06-17	NA	Y	POST	N	NA	2019-06-20	2019-06-25	2019-06-26
LFQ.intensity.52	52	BCBBA-queen-survey-191031_E4_01_14504	Healthy	5	65	66	Local	2019	1	May	2019-06-11	NA	Y	POST	N	NA	2019-06-20	2019-06-25	2019-06-26
LFQ.intensity.53	53	BCBBA-queen-survey-191031_E5_01_14505	Healthy	5	66	66	Local	2019	1	May	2019-06-11	NA	Y	POST	N	NA	2019-06-20	2019-06-25	2019-06-26
LFQ.intensity.54	54	BCBBA-queen-survey-191031_E6_01_14506	Healthy	5	67	609	Local	2019	1	May	2019-06-11	NA	Y	POST	N	NA	2019-06-20	2019-06-25	2019-06-26
LFQ.intensity.55	55	BCBBA-queen-survey-191031_E7_01_14507	Healthy	5	68	609	Local	2019	1	May	2019-06-11	NA	Y	POST	N	NA	2019-06-20	2019-06-25	2019-06-26
LFQ.intensity.56	56	BCBBA-queen-survey-191031_E8_01_14508	Healthy	4	69	Blue	Local	2019	1	May	2019-05-31	Cool, wet	Y	POST	N	NA	NA	2019-07-08	2019-07-10
LFQ.intensity.57	57	BCBBA-queen-survey-191031_E9_01_14509	Healthy	4	70	Blue	Local	2019	1	May	2019-05-31	Cool, wet	Y	POST	N	NA	NA	2019-07-08	2019-07-10
LFQ.intensity.58	58	BCBBA-queen-survey-191031_E10_01_14511	Healthy	4	71	Blue	Local	2019	1	May	2019-05-31	Cool, wet	Y	POST	N	NA	NA	2019-07-08	2019-07-10
LFQ.intensity.59	59	BCBBA-queen-survey-191031_E11_01_14512	Healthy	4	72	Blue	Local	2019	1	May	2019-05-31	Cool, wet	Y	POST	N	NA	NA	2019-07-08	2019-07-10
LFQ.intensity.60	60	BCBBA-queen-survey-191031_E12_01_14513	Healthy	4	73	Blue	Local	2019	1	May	2019-05-31	Cool, wet	Y	POST	N	NA	NA	2019-07-08	2019-07-10
LFQ.intensity.61	61	BCBBA-queen-survey-191031_F1_01_14514	Healthy	4	74	Green	Local	2019	1	May	2019-05-20	Cool, sunny patches	Y	POST	N	NA	NA	2019-07-08	2019-07-10
LFQ.intensity.62	62	BCBBA-queen-survey-191031_F2_01_14520	Healthy	4	75	Green	Local	2019	1	May	2019-05-20	Cool, sunny patches	Y	POST	N	NA	NA	2019-07-08	2019-07-10
LFQ.intensity.63	63	BCBBA-queen-survey-191031_F3_01_14516	Healthy	4	76	Green	Local	2019	1	May	2019-05-20	Cool, sunny patches	Y	POST	N	NA	NA	2019-07-08	2019-07-10
LFQ.intensity.64	64	BCBBA-queen-survey-191031_F4_01_14517	Healthy	4	77	Green	Local	2019	1	May	2019-05-20	Cool, sunny patches	Y	POST	N	NA	NA	2019-07-08	2019-07-10
LFQ.intensity.65	65	BCBBA-queen-survey-191031_F5_01_14518	Healthy	4	78	Green	Local	2019	1	May	2019-05-20	Cool, sunny patches	Y	POST	N	NA	NA	2019-07-08	2019-07-10
LFQ.intensity.66	66	BCBBA-queen-survey-191031_F6_01_14519	Healthy	1	79	NA	Local	2019	1	June	2019-06-20	Sunny	N	CAR	N	NA	2019-07-09	2019-07-09	2019-07-09
LFQ.intensity.67	67	BCBBA-queen-survey-191031_F7_01_14521	Healthy	1	80	NA	Local	2019	1	June	2019-06-20	Sunny	N	CAR	N	NA	2019-07-09	2019-07-09	2019-07-09
LFQ.intensity.68	68	BCBBA-queen-survey-191031_F8_01_14522	Healthy	1	81	NA	Local	2019	1	June	2019-06-20	Sunny	N	CAR	N	NA	2019-07-09	2019-07-09	2019-07-09
LFQ.intensity.69	69	BCBBA-queen-survey-191031_F9_01_14523	Healthy	1	82	NA	Local	2019	1	June	2019-06-20	Sunny	N	CAR	N	NA	2019-07-09	2019-07-09	2019-07-09
LFQ.intensity.70	70	BCBBA-queen-survey-191031_F10_01_14524	Healthy	1	83	NA	Local	2019	1	June	2019-06-20	Sunny	N	CAR	N	NA	2019-07-09	2019-07-09	2019-07-09
LFQ.intensity.71	71	BCBBA-queen-survey-191031_F11_01_14525	Failed	9	84	16	Australia	2019	4	NA	NA	NA	Y	ACE	Y	Chalkbrood	NA	2019-06-16	2019-07-18
LFQ.intensity.72	72	BCBBA-queen-survey-191031_F12_01_14526	Failed	9	85	11	Local	2018	12	July	NA	NA	Y	ACE	Y	Small colony	NA	2019-06-16	2019-07-18
LFQ.intensity.73	73	BCBBA-queen-survey-191031_G1_01_14547	Failed	9	86	18	Local	2018	12	July	NA	NA	Y	ACE	Y	Small colony	NA	2019-06-16	2019-07-18
LFQ.intensity.74	74	BCBBA-queen-survey-191031_G2_01_14529	Failed	9	87	35	Kettle Valley	2018	12	July	NA	NA	Y	ACE	Y	Small colony	NA	2019-06-16	2019-07-18
LFQ.intensity.75	75	Failed-queen-survey-191110_A1_01_14532	Failed	12	A1	NA	Local	2019	1	NA	NA	NA	N	None	Y	Poor laying	2019-06-05	2019-06-05	2019-06-05
LFQ.intensity.83	83	Failed-queen-survey-191110_A9_01_14541	Failed	6	A10	NA	Local	2019		NA	NA	NA	Y	ACE	Y	CB	2019-06-15	2019-06-17	2019-06-18
LFQ.intensity.84	84	Failed-queen-survey-191110_A10_01_14567	Failed	6	A11	NA	Local	2019		NA	NA	NA	Y	ACE	Y	Injured	2019-06-15	2019-06-17	2019-06-18
LFQ.intensity.85	85	Failed-queen-survey-191110_A11_01_14543	Failed	6	A12	NA	Local	2019		NA	NA	NA	Y	ACE	Y	DL	2019-06-15	2019-06-17	2019-06-18
LFQ.intensity.86	86	Failed-queen-survey-191110_A12_01_14544	Failed	6	A13	NA	Local	2019	12	NA	NA	NA	Y	ACE	Y	Died	2019-06-15	2019-06-17	2019-06-18
LFQ.intensity.87	87	Failed-queen-survey-191110_B1_01_14545	Failed	6	A14	NA	Local	2019		NA	NA	NA	Y	ACE	Y	Small	2019-06-15	2019-06-17	2019-06-18
LFQ.intensity.88	88	Failed-queen-survey-191110_B2_01_14549	Failed	6	A15	NA	Local	2018	12	NA	NA	NA	Y	ACE	Y	EFB	2019-06-15	2019-06-17	2019-06-18
LFQ.intensity.89	89	Failed-queen-survey-191110_B3_01_14550	Failed	7	A16	NA	Local	2018	12	NA	NA	NA	N	CAR	Y	Poor build-up	2019-06-15	2019-06-17	2019-06-18
LFQ.intensity.90	90	Failed-queen-survey-191110_B4_01_14551	Failed	11	A17	NA	HA	2019	1	NA	NA	NA	N	CAR	Y	Poor laying	2019-06-23	2019-06-25	2019-06-25
LFQ.intensity.91	91	Failed-queen-survey-191110_B5_01_14552	Failed	2	A18	NA	Local			NA	NA	NA	Y	ACE	Y	Disease	2019-06-20	2019-06-24	2019-06-25
LFQ.intensity.92	92	Failed-queen-survey-191110_B6_01_14553	Failed	2	A19	NA	Local			NA	NA	NA	Y	ACE	Y	EFB	2019-06-20	2019-06-24	2019-06-25
LFQ.intensity.93	93	Failed-queen-survey-191110_B7_01_14555	Failed	2	A20	NA	Local			NA	NA	NA	Y	ACE	Y	EFB	2019-06-20	2019-06-24	2019-06-25
LFQ.intensity.94	94	Failed-queen-survey-191110_B8_01_14559	Failed	2	A21	NA	Local			NA	NA	NA	Y	ACE	Y	EFB	2019-06-20	2019-06-24	2019-06-25
LFQ.intensity.95	95	Failed-queen-survey-191110_B9_01_14560	Failed	2	A22	NA	Local			NA	NA	NA	Y	ACE	Y	Poor laying	2019-06-20	2019-06-24	2019-06-25
LFQ.intensity.96	96	Failed-queen-survey-191110_B10_01_14561	Failed	2	A23	NA	Local			NA	NA	NA	Y	ACE	Y	EFB	2019-06-20	2019-06-24	2019-06-25
LFQ.intensity.97	97	Failed-queen-survey-191110_B11_01_14562	Failed	2	A24	NA	Local			NA	NA	NA	Y	ACE	Y	EFB	2019-06-20	2019-06-24	2019-06-25
LFQ.intensity.98	98	Failed-queen-survey-191110_B12_01_14563	Failed	2	A25	NA	Local			NA	NA	NA	Y	ACE	Y	Small	2019-06-20	2019-06-24	2019-06-25
LFQ.intensity.99	99	Failed-queen-survey-191110_C1_01_14564	Failed	2	A26	NA	Local			NA	NA	NA	Y	ACE	Y	Small	2019-06-20	2019-06-24	2019-06-25
LFQ.intensity.100	100	Failed-queen-survey-191110_C2_01_14569	Failed	2	A27	NA	Local			NA	NA	NA	Y	ACE	Y	Disease	2019-06-20	2019-06-24	2019-06-25
LFQ.intensity.101	101	Failed-queen-survey-191110_C3_01_14570	Failed	2	A28	NA	Local			NA	NA	NA	Y	ACE	Y	EFB	2019-06-20	2019-06-24	2019-06-25
LFQ.intensity.102	102	Failed-queen-survey-191110_C4_01_14571	Failed	2	A29	NA	Local			NA	NA	NA	Y	ACE	Y	NA	2019-06-20	2019-06-24	2019-06-25
LFQ.intensity.76	76	Failed-queen-survey-191110_A2_01_14533	Failed	11	A3	NA	Local	2019	1	NA	NA	NA	N	CAR	Y	Poor laying	2019-06-17	2019-06-18	2019-06-18
LFQ.intensity.103	103	Failed-queen-survey-191110_C5_01_14573	Failed	10	A30	NA	USA	NA	NA	NA	NA	NA	N	CAR	Y	Poor laying	2019-06-23	2019-06-27	2019-06-27
LFQ.intensity.104	104	Failed-queen-survey-191110_C6_01_14575	Failed	10	A31	NA	USA	NA	NA	NA	NA	NA	N	CAR	Y	Poor laying	2019-06-23	2019-06-27	2019-06-27
LFQ.intensity.105	105	Failed-queen-survey-191110_C7_01_14576	Failed	10	A32	NA	USA	NA	NA	NA	NA	NA	N	CAR	Y	Poor laying	2019-06-23	2019-06-27	2019-06-27
LFQ.intensity.106	106	Failed-queen-survey-191110_C8_01_14577	Failed	10	A33	NA	USA	NA	NA	NA	NA	NA	N	CAR	Y	Poor laying	2019-06-23	2019-06-27	2019-06-27
LFQ.intensity.107	107	Failed-queen-survey-191110_C9_01_14578	Failed	10	A34	NA	USA	NA	NA	NA	NA	NA	N	CAR	Y	Poor laying	2019-06-23	2019-06-27	2019-06-27
LFQ.intensity.108	108	Failed-queen-survey-191110_C10_01_14579	Failed	10	A35	NA	USA	NA	NA	NA	NA	NA	N	CAR	Y	Poor laying	2019-06-23	2019-06-27	2019-06-27
LFQ.intensity.109	109	Failed-queen-survey-191110_C11_01_14580	Failed	10	A36	NA	USA	NA	NA	NA	NA	NA	N	CAR	Y	Poor laying	2019-06-23	2019-06-27	2019-06-27
LFQ.intensity.110	110	Failed-queen-survey-191110_C12_01_14581	Failed	10	A37	NA	USA	NA	NA	NA	NA	NA	N	CAR	Y	Poor laying	2019-06-23	2019-06-27	2019-06-27
LFQ.intensity.111	111	Failed-queen-survey-191110_D1_01_14582	Failed	10	A38	NA	USA	NA	NA	NA	NA	NA	N	CAR	Y	Poor laying	2019-06-23	2019-06-27	2019-06-27
LFQ.intensity.112	112	Failed-queen-survey-191110_D2_01_14583	Failed	6	A39	NA	Local	2019	2	NA	NA	NA	Y	ACE	Y	Disease	NA	2019-07-23	2019-07-24
LFQ.intensity.77	77	Failed-queen-survey-191110_A3_01_14534	Failed	6	A4	NA	Local	2018	12	NA	NA	NA	Y	ACE	Y	EFB	2019-06-15	2019-06-17	2019-06-18
LFQ.intensity.113	113	Failed-queen-survey-191110_D3_01_14584	Failed	6	A41	NA	Local	2019	2	NA	NA	NA	Y	ACE	Y	Disease	NA	2019-07-23	2019-07-24
LFQ.intensity.114	114	Failed-queen-survey-191110_D4_01_14585	Failed	6	A42	NA	Local	2019	2	NA	NA	NA	Y	ACE	Y	Poor laying	NA	2019-07-23	2019-07-24
LFQ.intensity.115	115	Failed-queen-survey-191110_D5_01_14586	Failed	6	A43	NA	Local	2019	2	NA	NA	NA	Y	ACE	Y	Disease	NA	2019-07-23	2019-07-24
LFQ.intensity.116	116	Failed-queen-survey-191110_D6_01_14587	Failed	6	A44	NA	Local	2017	36	NA	NA	NA	Y	ACE	Y	EFB	NA	2019-07-23	2019-07-24
LFQ.intensity.117	117	Failed-queen-survey-191110_D7_01_14588	Failed	6	A45	NA	Local	2018	12	NA	NA	NA	Y	ACE	Y	Disease	NA	2019-07-23	2019-07-24
LFQ.intensity.118	118	Failed-queen-survey-191110_D8_01_14589	Failed	6	A46	NA	Local	2019	2	NA	NA	NA	Y	ACE	Y	Disease	NA	2019-07-23	2019-07-24
LFQ.intensity.119	119	Failed-queen-survey-191110_D9_01_14591	Failed	6	A47	NA	Local	2018	12	NA	NA	NA	Y	ACE	Y	Poor build-up	NA	2019-07-23	2019-07-24
LFQ.intensity.120	120	Failed-queen-survey-191110_D10_01_14592	Failed	6	A48	NA	Local	2019	2	NA	NA	NA	Y	ACE	Y	Poor build-up	NA	2019-07-23	2019-07-24
LFQ.intensity.121	121	Failed-queen-survey-191110_D11_01_14593	Failed	6	A49	NA	Local	2019	2	NA	NA	NA	Y	ACE	Y	Poor laying	NA	2019-07-23	2019-07-24
LFQ.intensity.78	78	Failed-queen-survey-191110_A4_01_14535	Failed	6	A5	NA	Local	2018	12	NA	NA	NA	Y	ACE	Y	DL	2019-06-15	2019-06-17	2019-06-18
LFQ.intensity.122	122	Failed-queen-survey-191110_D12_01_14594	Failed	6	A50	NA	Local	2019	2	NA	NA	NA	Y	ACE	Y	DL	NA	2019-07-23	2019-07-24
LFQ.intensity.123	123	Failed-queen-survey-191110_E1_01_14595	Failed	6	A51	NA	Local	2019	2	NA	NA	NA	Y	ACE	Y	Poor laying	NA	2019-07-23	2019-07-24
LFQ.intensity.79	79	Failed-queen-survey-191110_A5_01_14537	Failed	6	A6	NA	Local	2018	12	NA	NA	NA	Y	ACE	Y	DL	2019-06-15	2019-06-17	2019-06-18
LFQ.intensity.80	80	Failed-queen-survey-191110_A6_01_14538	Failed	6	A7	NA	Local	NA		NA	NA	NA	Y	ACE	Y	DL	2019-06-15	2019-06-17	2019-06-18
LFQ.intensity.81	81	Failed-queen-survey-191110_A7_01_14539	Failed	6	A8	NA	Local	2019		NA	NA	NA	Y	ACE	Y	Poor laying	2019-06-15	2019-06-17	2019-06-18
LFQ.intensity.82	82	Failed-queen-survey-191110_A8_01_14540	Failed	6	A9	NA	Local	2019		NA	NA	NA	Y	ACE	Y	EFB	2019-06-15	2019-06-17	2019-06-18
